# Supplementary material for: Involvement of Ferroptosis in Diabetes-Induced Liver Pathology
Source: Int J Mol Sci. 2022 Aug 18;23(16):9309. doi: 10.3390/ijms23169309 (PMC9409200; doi:10.3390/ijms23169309)
Supplement: Supplementary file 1 [file ijms-23-09309-s001.zip]

Archive with 1 entries (1 files):
- ijms-1828767-SI.pdf
